# Supplementary material for: Preclinical evaluation of safety and potential of black hellebore extracts for cancer treatment
Source: BMC Complement Altern Med. 2019 May 21;19:105. doi: 10.1186/s12906-019-2517-5 (PMC6528284; doi:10.1186/s12906-019-2517-5)
Supplement: Supplementary file 1 — Shows the results with their standard deviations (SD) in detail for all methods separated by individual tabs. 1st tab: Genotox (Ames-test). 2nd tab: Hemolysis-test. 3rd tab: WST-1. 4th tab: BrdU. 5th tab: 2D angiogenesis assay (Matrigel Angiogenesis). 6th tab: 3D angiogenesis assay (Spheroid-based Cellular 3D). 7th tab: 2D proliferation assay (Alamar Blue). 8th tab: 3D proliferation assay (Soft Agar). 9th tab: Migration assay (ORIS™ plate). (XLSX 67 kb) [file 12906_2019_2517_MOESM1_ESM.xlsx]

## Sheet: Genotox (Ames)
	Tester Strain: TA 98 (plate-incorporation test)							Tester Strain: TA 98 (pre-incubation test)
			without S9		with S9					without S9		with S9
			revertant colonies per plate							revertant colonies per plate
	Treatment	Concentration	Mean	SD	Mean	SD		Treatment	Concentration	Mean	SD	Mean	SD
	Purified water (negative control)		23	6.9	20	1		Purified water (negative control)		22	4	31	1.5
	HNE	0.0316 µg/ml	27	3.6	24	1.2		HNE	0.0316 µg/ml	21	3.1	35	16.9
		0.100 µg/ml	28	7.5	20	1			0.100 µg/ml	26	3	28	2.6
		0.316 µg/ml	29	9	25	1.2			0.316 µg/ml	25	7.9	31	3.6
		1.0 µg/ml	25	11.7	23	1.1			1.0 µg/ml	28	5.5	33	1
		2.5 µg/ml	27	4.6	30	1.5			2.5 µg/ml	23	1.5	24	4.5
		5.0 µg/ml	23	6.5	25	1.2			5.0 µg/ml	24	7.6	32	10.1
	4-NOPD (positive control)	10 µg/ml	286	19.3				4-NOPD (positive control)	10 µg/ml	399	30.1
	2-AA (positive control)	2.5 µg			2190	94.4		2-AA (positive control)	2.5 µg			2369	344.4
	Tester Strain: TA 100 (plate-incorporation test)							Tester Strain: TA 100 (pre-incubation test)
			without S9		with S9					without S9		with S9
			revertant colonies per plate							revertant colonies per plate
	Treatment	Concentration	Mean	SD	Mean	SD		Treatment	Concentration	Mean	SD	Mean	SD
	Purified water (negative control)		102	9.7	116	6.4		Purified water (negative control)		108	5	107	5.7
	HNE	0.0316 µg/ml	112	10.5	130	5		HNE	0.0316 µg/ml	101	8.7	122	4.5
		0.100 µg/ml	95	17.6	133	9.5			0.100 µg/ml	115	12.1	32	11.7
		0.316 µg/ml	99	15.3	119	16.3			0.316 µg/ml	105	12.7	107	10.1
		1.0 µg/ml	111	5.7	122	28.6			1.0 µg/ml	107	15.9	112	13.3
		2.5 µg/ml	101	4.4	142	21.1			2.5 µg/ml	98	3.5	111	5.3
		5.0 µg/ml	99	4.4	141	5.3			5.0 µg/ml	104	7	113	11.3
	NaN3 (positive control)	10 µg	578	157.8				NaN3 (positive control)	10 µg	923	38.1
	2-AA (positive control)	2.5 µg			1683	62.4		2-AA (positive control)	2.5 µg			1868	337.1
	Tester Strain: TA 1535 (plate-incorporation test)							Tester Strain: TA 1535 (pre-incubation test)
			without S9		with S9					without S9		with S9
			revertant colonies per plate							revertant colonies per plate
	Treatment	Concentration	Mean	SD	Mean	SD		Treatment	Concentration	Mean	SD	Mean	SD
	Purified water (negative control)		11	5.2	7	2.5		Purified water (negative control)		13	3.6	8	2.3
	HNE	0.0316 µg/ml	11	5.2	9	3.6		HNE	0.0316 µg/ml	10	4	9	2.5
		0.100 µg/ml	11	2.5	6	1.2			0.100 µg/ml	11	2.1	8	3.1
		0.316 µg/ml	9	1.2	9	4.2			0.316 µg/ml	9	1	9	5
		1.0 µg/ml	10	2.1	11	5.5			1.0 µg/ml	13	4	8	3.2
		2.5 µg/ml	7	1	5	1.5			2.5 µg/ml	10	5.2	6	3.6
		5.0 µg/ml	8	0	7	2.3			5.0 µg/ml	11	3.8	7	2.1
	NaN3 (positive control)	10 µg	789	89.2				NaN3 (positive control)	10 µg	950	50.2
	2-AA (positive control)	2.5 µg			144	4.9		2-AA (positive control)	2.5 µg			83	3.5
	Tester Strain: TA 1537 (plate-incorporation test)							Tester Strain: TA 1537 (pre-incubation test)
			without S9		with S9					without S9		with S9
			revertant colonies per plate							revertant colonies per plate
	Treatment	Concentration	Mean	SD	Mean	SD		Treatment	Concentration	Mean	SD	Mean	SD
	Purified water (negative control)		6	3.5	8	3		Purified water (negative control)		5	1.7	13	8.5
	HNE	0.0316 µg/ml	5	3.6	7	1		HNE	0.0316 µg/ml	9	0.6	11	2.1
		0.100 µg/ml	7	2.9	7	2.1			0.100 µg/ml	11	2.6	12	2.3
		0.316 µg/ml	6	2.5	5	1.7			0.316 µg/ml	7	2.5	12	2.9
		1.0 µg/ml	7	0.6	8	3.1			1.0 µg/ml	9	2.6	12	3.1
		2.5 µg/ml	6	4	7	2.1			2.5 µg/ml	8	2	8	2
		5.0 µg/ml	8	4.7	7	2.6			5.0 µg/ml	12	3.5	12	2.3
	4-NOPD (positive control)	40 µg	92	3				4-NOPD (positive control)	40 µg	126	24.6
	2-AA (positive control)	2.5 µg			251	9		2-AA (positive control)	2.5 µg			159	24.4
	Tester Strain: TA 102 (plate-incorporation test)							Tester Strain: TA 102 (ore-incubation test)
			without S9		with S9					without S9		with S9
			revertant colonies per plate							revertant colonies per plate
	Treatment	Concentration	Mean	SD	Mean	SD		Treatment	Concentration	Mean	SD	Mean	SD
	Purified water (negative control)		270	4.7	329	19.3		Purified water (negative control)		249	24.6	389	9.8
	HNE	0.0316 µg/ml	265	5.1	317	32.5		HNE	0.0316 µg/ml	210	49.5	326	89.8
		0.100 µg/ml	253	34.3	281	11.8			0.100 µg/ml	252	4.5	386	24.2
		0.316 µg/ml	216	18.3	266	18.8			0.316 µg/ml	257	31.3	336	81.4
		1.0 µg/ml	222	15.5	260	27.8			1.0 µg/ml	231	49.1	344	41.3
		2.5 µg/ml	215	20	242	26.2			2.5 µg/ml	282	37.1	356	10.6
		5.0 µg/ml	218	49	278	30			5.0 µg/ml	314	26.7	318	54.8
	MMS (positive control)	1 µl	1193	84.5				MMS (positive control)	1 µl	1718	24.2
	2-AA (positive control)	2.5 µg			827	123		2-AA (positive control)	2.5 µg			795	10.2

## Sheet: Hemolysis
		Concentration	OD
	Treatment	(µg/ml)	Mean	SD
	Saline (negative control)		0.046	0
	Deionised water (positive control)		0.547	0.0025
	Isotonic Solution		0.045	0
	HNE	0.001	0.025	0.0012
		0.01	0.046	0.0017
		0.1	0.048	0.0072
		1	0.053	0.0024
		10	0.052	0.0145
		100	0.385	0.0036
		1000	0.314	0

## Sheet: WST-1
		Concentration			OD (OD450nm minus OD645nm)		IC50 (µg/ml)
	Treatment	% starting conc.	dilution factor	µg/ml	mean	SD		mean	SD	Information
	Paclitaxel	1e-05			0.049	0.004	1238
		1e-06			0.1	0.005
		1e-07			0.151	0.007
		1e-08			0.151	0.005
		1e-09			0.168	0.011
		1e-10			0.168	0.009
		1e-11			0.187	0.01
	Untreated cells				0.183	0.007				Plate Paclitacel
					0.864	0.044				Plate HNE Batch A
					0.865	0.023				Plate HNE Batch B
	HNE (Batch A)	5	1:20	50	0.037	0.005	285	288	3.5
		1	1:100	10	-0.009	0.002
		0.2	1:500	2	-0.024	0.01
		0.04	1:2500	0.4	-0.009	0
		0.008	1:12500	0.08	0.987	0.008
		0.0016	1:62500	0.016	0.936	0.044
		0.00032	1:312500	0.0032	0.843	0.043
	HNE (Batch B)	5	1:20	50	0.021	0.003	292
		1	1:100	10	-0.018	0.001
		0.2	1:500	2	-0.024	0.003
		0.04	1:2500	0.4	0.088	0.019
		0.008	1:12500	0.08	1.025	0.059
		0.0016	1:62500	0.016	0.883	0.037
		0.00032	1:312500	0.0032	0.832	0.034

## Sheet: BrdU
			Concentration			Luminescence (arbitrary units)		IC50 (µg/ml)
		Treatment	% starting conc.	dilution factor	µg/ml	mean	SD		mean	SD	Information
		Paclitaxel	1e-05			32535.9	7481.2	0.57
			1e-06			43728.9	7055.3
			1e-07			277280	37814.3
			1e-08			680178	37109.8
			1e-09			670793	57152.2
			1e-10			714470	20844.7
			1e-11			708763	44553.8
		Untreated cells				738605	43485				Plate Paclitacel
						858008	4663.3				Plate HNE Batch A
						724588	9650.5				Plate HNE Batch B
		HNE (Batch A)	5	1:20	50	-565.1	2379.4	69	120	50.5
			1	1:100	10	-9844.1	2291.4
			0.2	1:500	2	-13465.1	776.5
			0.04	1:2500	0.4	-11708.4	1580.2
			0.008	1:12500	0.08	442911	49028
			0.0016	1:62500	0.016	679293	56318.9
			0.00032	1:312500	0.0032	863309	87079.5
		HNE (Batch B)	5	1:20	50	-6108.1	1452.7	170
			1	1:100	10	-13326.8	1765
			0.2	1:500	2	-14517.8	869.1
			0.04	1:2500	0.4	166156	41685.3
			0.008	1:12500	0.08	555513	21725.4
			0.0016	1:62500	0.016	633690	13224.1
			0.00032	1:312500	0.0032	685935	21914.7

## Sheet: 2D angiogenesis
		Concentration		Tube Area in ROI (µm2)		Tube Area in ROI (% of untreated control)				Tube Area in ROI (% of untreated control)
	Treatment	µg/ml	IC (BrdU)	Mean	SD	Mean	SD		Concentration	HNE Batch A	HNE Batch B	mean	SD
	Untreated control			270747	33270.3	100	12.3		IC10	85.4	77.8	81.6	3.8
	HNE (Batch A)	13	IC10	231303	36033.4	85.4	13.3		IC50	64.9	59.2	62.1	2.85
		69	IC50	175679	27505.2	64.9	10.2		IC90	49.9	50.6	50.3	0.35
		354	IC90	134988	24908.5	49.9	9.2
	HNE (Batch B)	35	IC10	210568	55053.5	77.8	20.3
		170	IC50	160195	20417.7	59.2	7.5
		829	IC90	136915	14233.7	50.6	5.3
	Schaubild?????

## Sheet: 3D angiogenesis
		Concentration		Cumalative sprout length (µm)			IC50 (µg/ml)
	Treatment	dilution factor	µg/ml	Mean	SD	Median		mean	SD	Information
	HNE (Batch A)	1:50	20000	0	0	0	161	172	11.5
		1:167	5988.02	0	0	0
		1:500	2000	0	0	0
		1:1667	598.8	389.5	121.1	389.8
		1:5000	200	539.7	142.8	539.3
		1:16667	59.88	1046.8	249.9	999.7
		1:50000	20	1102.7	155	1124.3
	HNE (Batch B)	1:50	20000	0	0	0	184
		1:167	5988.02	0	0	0
		1:500	2000	133.9	46.1	144.8
		1:1667	598.8	481.4	137.6	472.1
		1:5000	200	838.1	133.3	833.1
		1:16667	59.88	1080.5	232.5	1083.5
		1:50000	20	1214.2	224.2	1212.9
	Subitinib	1e-05		0	0	0	11.95
		3e-06		0	0	0
		1e-06		38.1	15.7	35.1
		3e-07		69.4	46.7	50.7
		1e-07		122.9	69.5	100.5
		3e-08		242.5	68.6	241.1
		1e-08		431.9	77.4	434.2
	Untreated cells (basal)			54.8	21.5	54.8				Plate Sunitinib
				223.4	89.9	243				Plate HNE Batch A
				288.7	116.9	290.9				Plate HNE Batch B
	VEGF-A (positive control)		0.025	391.1	72.4	388.6				Plate Sunitinib
				1032.4	174.1	1078.4				Plate HNE Batch A
				1282	222.3	1315.2				Plate HNE Batch B
	Schaubild?????

## Sheet: 2D proliferation (Alamar Blue)
	Caki-2
		Concentration		Growth levels relative to high control (100%)		IC50 (µg/ml)
	Treatment	dilution factor	µg/ml	Mean	SD		mean	SD
	HNE Batch A	1:100	10000	-12.1	0	220	291	105
		1:300	3333.3	7.9	0.5
		1:1000	1000	37.4	0.9
		1:3000	333.3	36.7	1.7
		1:10000	100	59.1	2.7
		1:30000	33.3	91.4	0.7
		1:100000	10	97.6	0.9
		1:300000	3.33	97.7	2.7
	HNE Batch B	1:100	10000	-10.9	0.1	430
		1:300	3333.3	21.5	2.5
		1:1000	1000	44.3	1.9
		1:3000	333.3	49	0.8
		1:10000	100	80.3	0.9
		1:30000	33.3	87.5	1.1
		1:100000	10	92.7	1
		1:300000	3.33	91.9	1.1
	Actinomycin-D	1e-06		18.2	0.3	5.4
		1e-07		13.7	0
		1e-08		51	0.1
		1e-09		51.8	2.8
		1e-10		90.1	1
		1e-11		92.6	1.5
		1e-12		95.7	2.1
		1e-13		98.9	0.6
	Macranthosid I	1:100			104.607	2.72308
		1:300			100.237	4.76811
		1:1000			99.8197	9.84789
		1:3000			99.6522	6.57898
		1:10000			98.1796	4.10699
		1:30000			97.3299	5.78843
		1:100000			94.8351	3.74838
		1:300000			95.1639	2.64058
	Hellebosaponin A	1:100			97.7525	1.04802
		1:300			95.8977	1.13262
		1:1000			100.574	3.38509
		1:3000			93.6358	1.04812
		1:10000			97.1632	2.12693
		1:30000			96.9717	0.0805097
		1:100000			97.4398	0.253486
		1:300000			98.769	2.21162
	Hellebosaponin D	1:100			101.317	0.792841
		1:300			98.5653	2.13002
		1:1000			98.0183	1.6642
		1:3000			97.2307	2.65572
		1:10000			94.1766	0.161019
		1:30000			94.4519	0.483158
		1:100000			104.234	6.09821
		1:300000			105.016	7.50494
	Combination of saponins (macranthosid I, hellebosaponin A, hellebosaponin D)	1:100			107.254	4.97901
		1:300			108.09	5.63388
		1:1000			108.916	5.98748
		1:3000			108.948	0.999885
		1:10000			110.081	2.14385
		1:30000			109.318	0.937008
		1:100000			109.315	0.381439
		1:300000			110.251	4.33759
	DLD-1
		Concentration		Growth levels relative to high control (100%)		IC50 (µg/ml)
	Treatment	dilution factor	µg/ml	Mean	SD		mean	SD
	HNE Batch A	1:100	10000	-5.6	0.1	210	257	61.5
		1:300	3333.3	-5	0.2
		1:1000	1000	0.4	0.1
		1:3000	333.3	19.5	2.1
		1:10000	100	95.4	2.1
		1:30000	33.3	112.2	3.6
		1:100000	10	107.2	3.5
		1:300000	3.33	111.2	1.5
	HNE Batch B	1:100	10000	-5.4	0.2	333
		1:300	3333.3	-3	0.3
		1:1000	1000	3.7	0.3
		1:3000	333.3	57.4	0.4
		1:10000	100	96.1	3.5
		1:30000	33.3	97.9	6
		1:100000	10	106.3	2.8
		1:300000	3.33	94.9	3.7
	Actinomycin-D	1e-06		2.9	0.3	1.58
		1e-07		6	0.3
		1e-08		15.2	0.6
		1e-09		55.8	0.1
		1e-10		107.7	7.6
		1e-11		111.3	5.4
		1e-12		112.5	3.5
		1e-13		107.1	4.9
	Macranthosid I	1:100		113.702	6.31677
		1:300		107.333	5.15026
		1:1000		111.546	5.02785
		1:3000		110.255	7.44646
		1:10000		113.237	7.03262
		1:30000		111.995	1.37312
		1:100000		107.826	6.81932
		1:300000		109.427	6.66242
	Hellebosaponin A	1:100		8.1634	0.0504882
		1:300		54.2434	2.2468
		1:1000		107.619	4.60483
		1:3000		113.455	2.54352
		1:10000		118.09	6.99797
		1:30000		113.703	0.156591
		1:100000		116.29	2.8407
		1:300000		120.33	8.43324
	Hellebosaponin D	1:100		108.557	5.56551
		1:300		114.153	5.18009
		1:1000		113.766	6.30931
		1:3000		108.251	5.19857
		1:10000		105.605	6.70638
		1:30000		111.343	5.14886
		1:100000		107.557	0.20304
		1:300000		105.106	0.698135
	Combination of saponins (macranthosid I, hellebosaponin A, hellebosaponin D)	1:100		16.7764	2.68595
		1:300		101.477	9.90864
		1:1000		117.752	3.77871
		1:3000		134.621	11.034
		1:10000		131.394	4.65618
		1:30000		126.753	6.49218
		1:100000		109.909	3.0336
		1:300000		121.05	6.74361
	LN229
		Concentration		Growth levels relative to high control (100%)		IC50 (µg/ml)
	Treatment	dilution factor	µg/ml	Mean	SD		mean	SD
	HNE Batch A	1:100	10000	-0.4	0.1	460	549	110
		1:300	3333.3	1.7	0.3
		1:1000	1000	16.2	0.1
		1:3000	333.3	69.6	2.2
		1:10000	100	110.69	1.1
		1:30000	33.3	109	2.3
		1:100000	10	112.1	0
		1:300000	3.33	106.2	0.8
	HNE Batch B	1:100	10000	-0.3	0.1	680
		1:300	3333.3	7.7	1.1
		1:1000	1000	23.4	0.2
		1:3000	333.3	92.8	4
		1:10000	100	102.4	3.1
		1:30000	33.3	101.1	2.7
		1:100000	10	100.6	2
		1:300000	3.33	102	2.4
	Actinomycin-D	1e-06		13	0.4	1.51
		1e-07		18.5	0.5
		1e-08		16.5	0.6
		1e-09		46.5	1
		1e-10		92	3.1
		1e-11		98.8	5.2
		1e-12		100.5	4.9
		1e-13		98.6	3.4
	Macranthosid I	1:100		109.487	2.86192
		1:300		109.95	3.28595
		1:1000		107.989	1.96248
		1:3000		107.013	4.4425
		1:10000		109.833	1.08519
		1:30000		110.087	0.00405509
		1:100000		109.652	2.75256
		1:300000		108.67	3.22276
	Hellebosaponin A	1:100		53.6372	0.0918749
		1:300		102.276	0.639251
		1:1000		105.494	0.49811
		1:3000		107.14	0.36175
		1:10000		108.598	0.518385
		1:30000		108.977	0.21038
		1:100000		109.67	1.4841
		1:300000		104.802	0.863128
	Hellebosaponin D	1:100		102.999	1.57144
		1:300		101.941	1.55219
		1:1000		100.559	3.11455
		1:3000		99.8787	4.44583
		1:10000		101.459	3.48568
		1:30000		98.0339	2.71739
		1:100000		98.5112	3.29745
		1:300000		98.6397	1.30241
	Combination of saponins (macranthosid I, hellebosaponin A, hellebosaponin D)	1:100		85.931	1.55813
		1:300		114.048	2.67501
		1:1000		114.297	3.01705
		1:3000		114.626	0.234591
		1:10000		113.337	3.14542
		1:30000		113.321	1.31645
		1:100000		113.132	0.277273
		1:300000		113.73	0.840061
	MKN-1
		Concentration		Growth levels relative to high control (100%)		IC50 (µg/ml)
	Treatment	dilution factor	µg/ml	Mean	SD		mean	SD
	HNE Batch A	1:100	10000	-1.1	0	170	202	40
		1:300	3333.3	-2.3	0.1
		1:1000	1000	0.1	0.3
		1:3000	333.3	17.8	0.4
		1:10000	100	79.2	1.4
		1:30000	33.3	101.9	0.6
		1:100000	10	104.4	0.5
		1:300000	3.33	102.8	1.2
	HNE Batch B	1:100	10000	-1	0.2	250
		1:300	3333.3	-1.8	0.3
		1:1000	1000	4.3	1
		1:3000	333.3	34.5	1.4
		1:10000	100	95.3	1
		1:30000	33.3	94.1	3.2
		1:100000	10	95.6	0.1
		1:300000	3.33	100	1.2
	Actinomycin-D	1e-06		11.1	0.4	1.02
		1e-07		11.6	0.3
		1e-08		5.2	0.1
		1e-09		40.6	0.1
		1e-10		99	0.7
		1e-11		105.4	0.6
		1e-12		109.5	4.2
		1e-13		105.8	1.4
	Macranthosid I	1:100		104.787	2.61334
		1:300		101.264	1.6701
		1:1000		97.5376	2.85581
		1:3000		100.112	1.90719
		1:10000		97.9923	2.75742
		1:30000		101.071	1.57105
		1:100000		98.5444	1.9691
		1:300000		99.6387	0.632956
	Hellebosaponin A	1:100		11.3336	0.329242
		1:300		35.0581	1.00548
		1:1000		86.3402	0.904567
		1:3000		99.3675	1.61433
		1:10000		99.8804	1.84343
		1:30000		100.136	5.32353
		1:100000		101.587	0.251999
		1:300000		98.5798	2.75282
	Hellebosaponin D	1:100		100.329	2.00175
		1:300		100.046	0.914318
		1:1000		103.193	0.472662
		1:3000		96.8821	1.63405
		1:10000		101.73	3.75303
		1:30000		101.507	4.75314
		1:100000		98.0684	1.66243
		1:300000		99.0317	1.1363
	Combination of saponins (macranthosid I, hellebosaponin A, hellebosaponin D)	1:100		16.7937	0.397558
		1:300		67.0829	0.213791
		1:1000		100.087	0.99317
		1:3000		105.267	0.122875
		1:10000		101.836	0.391384
		1:30000		111.691	1.56626
		1:100000		105.962	0.614012
		1:300000		106.076	2.40738
	SK-N-SH
		Concentration		Growth levels relative to high control (100%)		IC50 (µg/ml)
	Treatment	dilution factor	µg/ml	Mean	SD		mean	SD
	HNE Batch A	1:100	10000	1.3	0.1	260	340	115
		1:300	3333.3	6.9	0.3
		1:1000	1000	13	0.2
		1:3000	333.3	34.7	0.3
		1:10000	100	101.6	3
		1:30000	33.3	108.6	1.3
		1:100000	10	112.6	0.6
		1:300000	3.33	111	0.9
	HNE Batch B	1:100	10000	1.4	0.2	490
		1:300	3333.3	8.6	0.2
		1:1000	1000	16.2	0.5
		1:3000	333.3	74.3	0.1
		1:10000	100	99.9	3.9
		1:30000	33.3	102.7	4.7
		1:100000	10	105.6	6.5
		1:300000	3.33	102.2	1
	Actinomycin-D	1e-06		13.5	0.5	1.63
		1e-07		16.3	0.3
		1e-08		4.6	0.1
		1e-09		58.4	2.3
		1e-10		96	1.3
		1e-11		97.9	0.2
		1e-12		102.9	6.4
		1e-13		101.5	1.3
	Macranthosid I	1:100		103.754	0.83711
		1:300		105.822	5.269
		1:1000		105.667	4.79731
		1:3000		104.326	3.6676
		1:10000		106.304	5.68428
		1:30000		102.811	1.93713
		1:100000		100.086	2.43228
		1:300000		102.407	3.39731
	Hellebosaponin A	1:100		25.4669	0.65637
		1:300		56.9412	0.207965
		1:1000		94.5713	0.53451
		1:3000		109.179	4.47535
		1:10000		109.652	2.63335
		1:30000		108.927	0.364923
		1:100000		111.647	0.765109
		1:300000		105.76	0.232239
	Hellebosaponin D	1:100		97.3945	1.41164
		1:300		98.3169	2.75652
		1:1000		103.093	5.21963
		1:3000		101.225	4.95869
		1:10000		101.478	6.80594
		1:30000		101.378	2.86838
		1:100000		101.407	3.43717
		1:300000		99.3302	4.93393
	Combination of saponins (macranthosid I, hellebosaponin A, hellebosaponin D)	1:100		47.1422	0.508701
		1:300		86.4496	3.12442
		1:1000		109.872	5.88813
		1:3000		112.493	5.27791
		1:10000		114.707	6.62319
		1:30000		117.137	7.961
		1:100000		111.433	8.90655
		1:300000		118.806	7.2627

## Sheet: 3D proliferation (Soft Agar)
	Caki-2
		Concentration		Growth levels relative to high control (100%)		IC50 (µg/ml)
	Treatment	dilution factor	µg/ml	Mean	SD		mean	SD
	HNE Batch A	1:100	10000	2.92071	0.0308409	140	211	145
		1:300	3333.3	2.73618	0.14146
		1:1000	1000	3.26429	0.240355
		1:3000	333.3	28.8156	2.07934
		1:10000	100	63.3271	0.0563293
		1:30000	33.3	74.8583	5.34695
		1:100000	10	64.8503	2.30032
		1:300000	3.33	101.827	6.7562
	HNE Batch B	1:100	10000	2.95716	0.186575	430
		1:300	3333.3	2.61969	0.030586
		1:1000	1000	3.65325	0.114443
		1:3000	333.3	71.5853	0.226591
		1:10000	100	78.0183	7.65466
		1:30000	33.3	96.7395	6.62748
		1:100000	10	113.994	11.1568
		1:300000	3.33	97.6579	7.38627
	Actinomycin-D	1e-06		2.38508	0.0256347	8.79
		1e-07		3.67884	0.605816
		1e-08		46.5045	1.12217
		1e-09		73.9481	5.55201
		1e-10		124.543	1.25872
		1e-11		132.469	14.0214
		1e-12		112.495	13.205
		1e-13		120.443	3.7343
	DLD-1
		Concentration		Growth levels relative to high control (100%)		IC50 (µg/ml)
	Treatment	dilution factor	µg/ml	Mean	SD		mean	SD
	HNE Batch A	1:100	10000	-0.0644612	0.00666133	170	227	35
		1:300	3333.3	-0.0209063	0.0987927
		1:1000	1000	-0.116215	0.0508311
		1:3000	333.3	8.93325	1.788
		1:10000	100	85.5312	2.4031
		1:30000	33.3	89.622	4.14724
		1:100000	10	101.596	4.36348
		1:300000	3.33	90.8116	2.07875
	HNE Batch B	1:100	10000	0.00245957	0.0426325	240
		1:300	3333.3	0.00317694	0.0472442
		1:1000	1000	0.0942835	0.109656
		1:3000	333.3	53.4759	2.78874
		1:10000	100	93.9858	2.54955
		1:30000	33.3	96.212	2.49872
		1:100000	10	92.4019	0.0188567
		1:300000	3.33	93.9423	3.32339
	Actinomycin-D	1e-06		0.0384322	0.0242101	0.99
		1e-07		-0.00423406	0.0117251
		1e-08		0.646291	0.269026
		1e-09		22.2472	5.77482
		1e-10		107.389	4.84224
		1e-11		103.655	2.57409
		1e-12		106.57	3.95624
		1e-13		108.04	1.62686
	LN229
		Concentration		Growth levels relative to high control (100%)		IC50 (µg/ml)
	Treatment	dilution factor	µg/ml	Mean	SD		mean	SD
	HNE Batch A	1:100	10000	0.0672228	0.0415303	440	584	215
		1:300	3333.3	0.640552	0.0439939
		1:1000	1000	18.9994	0.981241
		1:3000	333.3	61.8059	2.50238
		1:10000	100	96.4513	0.663781
		1:30000	33.3	89.5622	2.96484
		1:100000	10	90.7567	3.83768
		1:300000	3.33	91.7284	3.33333
	HNE Batch B	1:100	10000	0.529335	0.0123183	870
		1:300	3333.3	3.83134	0.578256
		1:1000	1000	44.083	4.52821
		1:3000	333.3	85.772	3.66065
		1:10000	100	109.37	8.23109
		1:30000	33.3	102.449	8.66153
		1:100000	10	104.298	6.0511
		1:300000	3.33	107.365	2.08778
	Actinomycin-D	1e-06		-0.363153	0.239627	0.31
		1e-07		-0.200139	0.237939
		1e-08		1.98958	0.569367
		1e-09		9.67586	1.09047
		1e-10		82.03	1.98317
		1e-11		96.1248	0.942307
		1e-12		100.484	3.3757
		1e-13		100.569	3.55222
	MKN-1
		Concentration		Growth levels relative to high control (100%)		IC50 (µg/ml)
	Treatment	dilution factor	µg/ml	Mean	SD		mean	SD
	HNE Batch A	1:100	10000	-0.355598	0.0466265	130	176	70
		1:300	3333.3	-0.353536	0.00103105
		1:1000	1000	-0.275062	0.0213084
		1:3000	333.3	3.41507	0.125674
		1:10000	100	73.3089	1.25273
		1:30000	33.3	99.2446	1.00264
		1:100000	10	96.5272	0.22202
		1:300000	3.33	94.0939	4.12283
	HNE Batch B	1:100	10000	-0.275405	0.0365451	270
		1:300	3333.3	-0.342767	0.0612903
		1:1000	1000	0.232445	0.0380344
		1:3000	333.3	23.5725	1.937
		1:10000	100	99.5517	0.0512089
		1:30000	33.3	97.3175	0.592855
		1:100000	10	100.683	1.82737
		1:300000	3.33	99.4385	0.966096
	Actinomycin-D	1e-06		-0.233667	0.0341923	0.82
		1e-07		-0.220106	0.112429
		1e-08		-0.0902908	0.178959
		1e-09		32.0902	2.96151
		1e-10		96.2284	5.49105
		1e-11		94.628	0.290345
		1e-12		102.654	0.80659
		1e-13		100.811	6.9459
	SK-N-SH
		Concentration		Growth levels relative to high control (100%)		IC50 (µg/ml)
	Treatment	dilution factor	µg/ml	Mean	SD		mean	SD
	HNE Batch A	1:100	10000	-0.625382	0.0834002	330	394	80
		1:300	3333.3	-1.00585	0.0259574
		1:1000	1000	-0.593656	0.0497517
		1:3000	333.3	53.4297	0.0711426
		1:10000	100	86.1815	2.43303
		1:30000	33.3	118.698	10.9156
		1:100000	10	101.651	0.525638
		1:300000	3.33	105.143	0.0632111
	HNE Batch B	1:100	10000	-0.535011	0.125221	490
		1:300	3333.3	-0.79747	0.0545587
		1:1000	1000	5.78706	1.53942
		1:3000	333.3	82.1447	9.97174
		1:10000	100	112.508	21.0399
		1:30000	33.3	125.968	22.8341
		1:100000	10	100.356	0.703975
		1:300000	3.33	96.0499	1.79539
	Actinomycin-D	1e-06		-0.302101	0.181487	1
		1e-07		-0.117499	0.176957
		1e-08		0.147511	0.218861
		1e-09		41.7517	1.68123
		1e-10		94.5857	8.79123
		1e-11		110.205	0.441119
		1e-12		104.439	3.87607
		1e-13		102.687	6.30024

## Sheet: Migration (Oris)
	A375
		Concentration	residual migration (% of controls)
	Treatment	µg/ml	Mean	SD
	HNE(Batch A)	600	51	8
	HNE(Batch B)	1000	47	7
	zero control (0%-control)		0	3
	Isotonic solution (100%-control)		100	14
	DU-145
		Concentration	residual migration (% of controls)
	Treatment	µg/ml	Mean	SD
	HNE(Batch A)	600	49	3
	HNE(Batch B)	1000	56	21
	zero control (0%-control)		0	4
	Isotonic solution (100%-control)		100	7
	HeLa
		Concentration	residual migration (% of controls)
	Treatment	µg/ml	Mean	SD
	HNE(Batch A)	600	32	3
	HNE(Batch B)	1000	40	6
	zero control (0%-control)		0	4
	Isotonic solution (100%-control)		100	2
	SK-OV3
		Concentration	residual migration (% of controls)
	Treatment	µg/ml	Mean	SD
	HNE(Batch A)	600	64	1
	HNE(Batch B)	1000	75	1
	zero control (0%-control)		0	3
	Isotonic solution (100%-control)		100	9
	MCF-7
		Concentration	residual migration (% of controls)
	Treatment	µg/ml	Mean	SD
	HNE(Batch A)	600	75	12
	HNE(Batch B)	1000	82	6
	zero control (0%-control)		0	10
	Isotonic solution (100%-control)		100	18
	MDA-MB-231
		Concentration	residual migration (% of controls)
	Treatment	µg/ml	Mean	SD
	HNE(Batch A)	600	75	12
	HNE(Batch B)	1000	82	6
	zero control (0%-control)		0	5
	Isotonic solution (100%-control)		100	5
	U87-MG
		Concentration	residual migration (% of controls)
	Treatment	µg/ml	Mean	SD
	HNE(Batch A)	600	105	23
	HNE(Batch B)	1000	65	9
	zero control (0%-control)		0	2
	Isotonic solution (100%-control)		100	5
	A431
		Concentration	residual migration (% of controls)
	Treatment	µg/ml	Mean	SD
	HNE(Batch A)	600	83	12
	HNE(Batch B)	1000	83	7
	zero control (0%-control)		0	6
	Isotonic solution (100%-control)		100	5
	HCC827
		Concentration	residual migration (% of controls)
	Treatment	µg/ml	Mean	SD
	HNE(Batch A)	600	38	8
	HNE(Batch B)	1000	54	8
	zero control (0%-control)		0	5
	Isotonic solution (100%-control)		100	8
	Caki-2
		Concentration	residual migration (% of controls)
	Treatment	µg/ml	Mean	SD
	HNE(Batch A)	600	7	1
	HNE(Batch B)	1000	14	0
	zero control (0%-control)		0	2
	Isotonic solution (100%-control)		100	8
	DLD-1
		Concentration	residual migration (% of controls)
	Treatment	µg/ml	Mean	SD
	HNE(Batch A)	600	20	6
	HNE(Batch B)	1000	16	8
	zero control (0%-control)		0	5
	Isotonic solution (100%-control)		100	6
	LN229
		Concentration	residual migration (% of controls)
	Treatment	µg/ml	Mean	SD
	HNE(Batch A)	600	29	5
	HNE(Batch B)	1000	35	4
	zero control (0%-control)		0	3
	Isotonic solution (100%-control)		100	5
	SK-N-SH
		Concentration	residual migration (% of controls)
	Treatment	µg/ml	Mean	SD
	HNE(Batch A)	600	13	6
	HNE(Batch B)	1000	13	3
	zero control (0%-control)		0	9
	Isotonic solution (100%-control)		100	3
	MKN-1
		Concentration	residual migration (% of controls)
	Treatment	µg/ml	Mean	SD
	HNE(Batch A)	600	0	6
	HNE(Batch B)	1000	-7	4
	zero control (0%-control)		0	4
	Isotonic solution (100%-control)		100	6
